# Supplementary material for: Transcriptome Analysis Reveals Differentially Expressed Genes Involved in Cadmium and Arsenic Accumulation in Tea Plant (Camellia sinensis)
Source: Plants (Basel). 2023 Mar 5;12(5):1182. doi: 10.3390/plants12051182 (PMC10007383; doi:10.3390/plants12051182)
Supplement: Supplementary file 1 [file plants-12-01182-s001.zip]

Archive with 2 entries (2 files):
- figures.zip
- Tables.zip
